# Supplementary material for: Biosynthesis of High‐Active Hemoproteins by the Efficient Heme‐Supply Pichia Pastoris Chassis
Source: Adv Sci (Weinh). 2023 Aug 30;10(30):2302826. doi: 10.1002/advs.202302826 (PMC10602571; doi:10.1002/advs.202302826)
Supplement: Supplementary file 2 — Supporting Information [file ADVS-10-2302826-s001.xlsx]

## Sheet: Figure 2a
	P-Mb titer (mg L-1)
	Host				Gene dosage			Fermentation time
Cultivation repeat	X33	KM71	SMD1168	GS115	Single-copy	Double-copy	Three-copy	24h	48h	72h	96h
Biological Repeat 1	63.22	38.46	18.64	52.34	70.32	63.16	44.24	40.28	71.28	25.36	31.34
Biological Repeat 2	72.21	28.34	14.32	46.38	64.18	70.44	56.46	49.64	62.36	36.12	26.12
Biological Repeat 3	80.04	31.04	22.76	40.25	78.04	77.48	51.23	54.62	78.64	30.04	23.46
Mean	71.8233	32.6133	18.5733	46.3233	70.8467	70.36	50.6433	48.18	70.76	30.5067	26.9733
SD	8.41666	5.24024	4.22039	6.0452	6.94499	7.16034	6.13109	7.28063	8.15245	5.39516	4.00871
	OD600
	Host				Gene dosage			Fermentation time
Cultivation repeat	X33	KM71	SMD1168	GS115	Single-copy	Double-copy	Three-copy	24h	48h	72h	96h
Biological Repeat 1	22.376	13.424	15.248	21.142	23.564	22.126	17.468	14.028	24.392	25.162	26.142
Biological Repeat 2	24.468	11.216	19.832	16.398	21.646	23.582	22.136	13.246	21.182	24.244	25.234
Biological Repeat 3	27.728	15.218	20.987	18.746	27.156	28.124	19.884	18.864	26.464	28.836	29.816
Mean	24.8573	13.286	18.689	18.762	24.122	24.6107	19.8293	15.3793	24.0127	26.0807	27.064
SD	2.69716	2.00457	3.03544	2.37204	2.79706	3.12852	2.33448	3.04303	2.66135	2.42993	2.42616

## Sheet: Figure 2c
	P-Mb titer (mg L-1)
Cultivation repeat	PGAP-PDI	PGAP-KAR2	PGAP-Mxr1	PGAP-Mit1	PGAP-Prm1	CK
Biological Repeat 1	110.48	61.68	87.06	119.56	38.67	69.82
Biological Repeat 2	105.52	64.34	98.25	130.68	43.45	72.69
Biological Repeat 3	118.74	70.28	92.12	135.72	34.24	78.84
Mean	111.58	65.4333	92.4767	128.653	38.7867	73.7833
SD	6.67829	4.40301	5.60352	8.26843	4.60611	4.60832
	OD600
Cultivation repeat	PGAP-PDI	PGAP-KAR2	PGAP-Mxr1	PGAP-Mit1	PGAP-Prm1	CK
Biological Repeat 1	23.404	27.342	26.286	21.864	19.057	26.564
Biological Repeat 2	22.612	20.637	22.182	24.916	23.182	27.408
Biological Repeat 3	27.364	22.582	24.455	27.478	24.262	22.264
Mean	24.46	23.5203	24.3077	24.7527	22.167	25.412
SD	2.54592	3.44958	2.05596	2.81056	2.74694	2.75872

## Sheet: Figure 2d
	P-Mb titer (mg L-1)
Cultivation repeat	Δpep4	Δyps1	Δprb1	Δpep4-Δyps1	Δpep4-Δyps1-Δprb1	CK
Biological Repeat 1	69.71	101.54	45.84	112.75	60.39	66.42
Biological Repeat 2	66.24	119.64	62.24	98.25	68.44	76.14
Biological Repeat 3	76.12	131.82	50.18	90.24	58.02	82.58
Mean	70.69	117.667	52.7533	100.413	62.2833	75.0467
SD	5.01237	15.2361	8.49744	11.4099	5.46193	8.13529
	OD600
Cultivation repeat	Δpep4	Δyps1	Δprb1	Δpep4-Δyps1	Δpep4-Δyps1-Δprb1	CK
Biological Repeat 1	22.425	22.484	20.864	20.164	22.636	27.432
Biological Repeat 2	21.486	22.616	26.472	22.844	24.682	23.392
Biological Repeat 3	26.076	26.124	23.894	25.162	20.186	22.538
Mean	23.329	23.7413	23.7433	22.7233	22.5013	24.454
SD	2.42486	2.06451	2.80703	2.50118	2.25102	2.61413

## Sheet: Figure 2e
P1	Titer (mg L-1)
Cultivation repeat	P-Mb	S-Hb	V-Hb	BM3mut
Biological Repeat 1	160.92	196.12	34.16	24.14
Biological Repeat 2	174.27	164.68	37.12	34.46
Biological Repeat 3	152.18	192.24	25.68	26.32
Mean	162.457	184.347	32.32	28.3067
SD	11.1249	17.142	5.93781	5.43928
P1	OD600
Cultivation repeat	P-Mb	S-Hb	V-Hb	BM3mut
Biological Repeat 1	26.22	22.316	25.632	22.548
Biological Repeat 2	21.568	26.984	26.64	26.816
Biological Repeat 3	25.024	24.248	21.856	23.492
Mean	24.2707	24.516	24.7093	24.2853
SD	2.41576	2.34551	2.52193	2.24187

## Sheet: Figure 3d
Without ALA	Heme titer (mg L-1)		OD600
Cultivation repeat	HEME-2	CK	HEME-2	CK
Biological Repeat 1	0.076	0.064	25.453	31.282
Biological Repeat 2	0.092	0.072	23.562	26.864
Biological Repeat 3	0.064	0.086	30.268	25.168
Mean	0.0773333	0.074	26.4277	27.7713
SD	0.0140475	0.0111355	3.45761	3.15637
150 mg L-1 ALA	Heme titer (mg L-1)		OD600
Cultivation repeat	HEME-2	CK	HEME-2	CK
Biological Repeat 1	0.326	0.272	22.638	23.262
Biological Repeat 2	0.338	0.258	24.462	30.184
Biological Repeat 3	0.392	0.214	29.252	26.754
Mean	0.352	0.248	25.4507	26.7333
SD	0.0351568	0.0302655	3.41604	3.46105

## Sheet: Figure 4a
150 mg L-1 ALA	Heme titer (mg L-1)			OD600
Cultivation repeat	HEME-3	HEME-4	HEME-5	HEME-3	HEME-4	HEME-5
Biological Repeat 1	0.238	0.484	0.492	22.282	27.828	22.268
Biological Repeat 2	0.264	0.426	0.462	25.512	21.543	22.684
Biological Repeat 3	0.236	0.47	0.45	28.612	24.618	28.562
Mean	0.246	0.46	0.468	25.4687	24.663	24.5047
SD	0.0156205	0.0302655	0.0216333	3.16522	3.14274	3.5199

## Sheet: Figure 4b
Without ALA	Heme titer (mg L-1)			OD600
Cultivation repeat	HEME-6	HEME-7	HEME-8	HEME-6	HEME-7	HEME-8
Biological Repeat 1	0.828	1.752	2.586	23.136	26.712	25.368
Biological Repeat 2	0.816	1.486	2.244	21.892	20.562	24.582
Biological Repeat 3	0.984	1.584	2.168	27.016	23.484	20.352
Mean	0.876	1.60733	2.33267	24.0147	23.586	23.434
SD	0.093723	0.134526	0.22266	2.67262	3.07627	2.69787

## Sheet: Figure 4c
Without ALA	Heme titer (mg L-1)		OD600
Cultivation repeat	HEME-9	X33-Δku70	HEME-9	X33-Δku70
Biological Repeat 1	2.896	0.07	20.998	24.124
Biological Repeat 2	2.682	0.062	23.136	29.216
Biological Repeat 3	3.218	0.096	23.022	29.232
Mean	2.932	0.076	22.3853	27.524
SD	0.269807	0.0177764	1.20282	2.9445

## Sheet: Figure 5a
P1H9	Titer (mg L-1)
Cultivation repeat	P-Mb	S-Hb	V-Hb	BM3mut
Biological Repeat 1	224.92	300.82	58.25	64.84
Biological Repeat 2	261.78	272.24	69.26	55.22
Biological Repeat 3	254.16	286.54	71.38	51.74
Mean	246.953	286.533	66.2967	57.2667
SD	19.4581	14.29	7.04878	6.78558
P1H9	OD600
Cultivation repeat	P-Mb	S-Hb	V-Hb	BM3mut
Biological Repeat 1	21.128	25.816	22.232	24.469
Biological Repeat 2	20.156	20.174	21.193	23.07
Biological Repeat 3	25.974	22.61	25.404	20.37
Mean	22.4193	22.8667	22.943	22.6363
SD	3.11656	2.82974	2.19369	2.08363

## Sheet: Figure 5b
Wavelength (nm)	P-Mb	S-Hb	V-Hb	BM3mut
350	0.306	0.456	0.223	0.539
352	0.311	0.462	0.221	0.547
354	0.317	0.468	0.22	0.554
356	0.325	0.475	0.218	0.561
358	0.332	0.482	0.214	0.566
360	0.339	0.487	0.211	0.569
362	0.347	0.492	0.209	0.57
364	0.354	0.494	0.205	0.569
366	0.361	0.496	0.202	0.567
368	0.365	0.497	0.198	0.564
370	0.37	0.498	0.195	0.559
372	0.377	0.499	0.192	0.554
374	0.382	0.502	0.19	0.548
376	0.387	0.506	0.189	0.544
378	0.396	0.513	0.19	0.54
380	0.407	0.526	0.194	0.537
382	0.42	0.54	0.2	0.535
384	0.435	0.558	0.208	0.535
386	0.464	0.589	0.216	0.535
388	0.494	0.624	0.227	0.537
390	0.529	0.665	0.238	0.54
392	0.564	0.704	0.25	0.544
394	0.601	0.758	0.261	0.549
396	0.638	0.806	0.277	0.556
398	0.675	0.867	0.297	0.566
400	0.716	0.919	0.32	0.58
402	0.773	1.001	0.353	0.6
404	0.846	1.086	0.379	0.62
406	0.933	1.185	0.407	0.645
408	1.043	1.288	0.437	0.677
410	1.125	1.353	0.456	0.711
412	1.196	1.394	0.463	0.739
414	1.223	1.4	0.464	0.769
416	1.185	1.367	0.451	0.805
418	1.105	1.318	0.432	0.834
420	0.984	1.261	0.406	0.858
422	0.841	1.172	0.372	0.878
424	0.707	1.087	0.338	0.885
426	0.589	0.998	0.303	0.887
428	0.48	0.893	0.266	0.867
430	0.398	0.8	0.234	0.834
432	0.335	0.707	0.21	0.793
434	0.274	0.612	0.192	0.746
436	0.23	0.528	0.177	0.698
438	0.2	0.465	0.166	0.656
440	0.178	0.418	0.159	0.62
442	0.161	0.38	0.151	0.583
444	0.15	0.355	0.144	0.547
446	0.142	0.334	0.138	0.517
448	0.135	0.317	0.131	0.487
450	0.129	0.299	0.126	0.463
452	0.125	0.285	0.12	0.444
454	0.12	0.269	0.114	0.422
456	0.117	0.255	0.109	0.406
458	0.115	0.243	0.105	0.394
460	0.113	0.229	0.102	0.385
462	0.112	0.217	0.099	0.378
464	0.111	0.209	0.098	0.369
466	0.11	0.202	0.095	0.361
468	0.109	0.196	0.093	0.353
470	0.109	0.19	0.091	0.344
472	0.108	0.185	0.089	0.337
474	0.108	0.18	0.088	0.33
476	0.108	0.175	0.086	0.321
478	0.107	0.171	0.084	0.312
480	0.107	0.168	0.083	0.303
482	0.107	0.165	0.082	0.294
484	0.107	0.162	0.081	0.288
486	0.108	0.159	0.08	0.283
488	0.108	0.157	0.079	0.276
490	0.109	0.156	0.079	0.269
492	0.11	0.155	0.078	0.262
494	0.111	0.153	0.077	0.255
496	0.112	0.152	0.077	0.247
498	0.113	0.151	0.076	0.239
500	0.114	0.149	0.076	0.233
502	0.115	0.149	0.076	0.224
504	0.116	0.147	0.076	0.218
506	0.116	0.147	0.076	0.213
508	0.117	0.146	0.077	0.206
510	0.116	0.146	0.077	0.202
512	0.116	0.146	0.078	0.197
514	0.115	0.146	0.079	0.193
516	0.114	0.146	0.079	0.189
518	0.112	0.147	0.08	0.184
520	0.111	0.148	0.082	0.181
522	0.11	0.149	0.083	0.178
524	0.107	0.151	0.084	0.175
526	0.106	0.152	0.086	0.173
528	0.104	0.155	0.087	0.172
530	0.101	0.158	0.088	0.171
532	0.1	0.161	0.088	0.171
534	0.098	0.164	0.089	0.171
536	0.096	0.166	0.09	0.17
538	0.095	0.168	0.09	0.17
540	0.093	0.17	0.09	0.17
542	0.092	0.17	0.09	0.169
544	0.091	0.17	0.089	0.168
546	0.09	0.17	0.088	0.167
548	0.089	0.168	0.087	0.166
550	0.087	0.167	0.086	0.164
552	0.086	0.164	0.085	0.162
554	0.084	0.16	0.084	0.16
556	0.082	0.157	0.083	0.159
558	0.08	0.154	0.082	0.158
560	0.078	0.15	0.082	0.156
562	0.077	0.148	0.081	0.155
564	0.075	0.146	0.08	0.154
566	0.074	0.144	0.079	0.153
568	0.073	0.142	0.078	0.152
570	0.072	0.14	0.077	0.151
572	0.071	0.139	0.076	0.149
574	0.071	0.137	0.075	0.147
576	0.07	0.135	0.074	0.145
578	0.07	0.133	0.073	0.142
580	0.07	0.131	0.072	0.139
582	0.07	0.128	0.07	0.136
584	0.07	0.126	0.069	0.133
586	0.07	0.123	0.068	0.129
588	0.07	0.12	0.066	0.125
590	0.07	0.117	0.065	0.121
592	0.07	0.113	0.063	0.116
594	0.07	0.109	0.062	0.113
596	0.07	0.105	0.06	0.109
598	0.07	0.101	0.059	0.106
600	0.07	0.097	0.058	0.103
602	0.069	0.094	0.057	0.1
604	0.069	0.091	0.056	0.099
606	0.069	0.089	0.056	0.097
608	0.069	0.087	0.055	0.096
610	0.068	0.086	0.054	0.094
612	0.068	0.085	0.054	0.093
614	0.068	0.084	0.053	0.091
616	0.068	0.083	0.053	0.09
618	0.068	0.083	0.052	0.089
620	0.068	0.082	0.052	0.088
622	0.068	0.082	0.052	0.087
624	0.068	0.082	0.052	0.086
626	0.068	0.081	0.051	0.086
628	0.069	0.081	0.051	0.086
630	0.069	0.081	0.051	0.085
632	0.069	0.081	0.051	0.084
634	0.069	0.081	0.051	0.084
636	0.069	0.08	0.05	0.084
638	0.069	0.08	0.05	0.083
640	0.068	0.079	0.05	0.083
642	0.068	0.078	0.05	0.082
644	0.067	0.076	0.05	0.081
646	0.066	0.075	0.05	0.081
648	0.065	0.074	0.05	0.08
650	0.064	0.073	0.05	0.08
652	0.063	0.072	0.05	0.079
654	0.062	0.071	0.05	0.079
656	0.06	0.07	0.05	0.078
658	0.059	0.07	0.05	0.077
660	0.058	0.07	0.049	0.077
662	0.056	0.07	0.049	0.076
664	0.054	0.069	0.049	0.075
666	0.053	0.069	0.049	0.074
668	0.051	0.069	0.049	0.074
670	0.05	0.069	0.049	0.073
672	0.049	0.068	0.048	0.073
674	0.048	0.067	0.048	0.072
676	0.047	0.066	0.048	0.072
678	0.047	0.066	0.048	0.071
680	0.046	0.065	0.048	0.071
682	0.045	0.064	0.047	0.07
684	0.045	0.063	0.047	0.07
686	0.045	0.062	0.047	0.069
688	0.044	0.06	0.047	0.069
690	0.044	0.059	0.047	0.068
692	0.044	0.059	0.046	0.068
694	0.044	0.058	0.046	0.068
696	0.043	0.057	0.046	0.067
698	0.043	0.056	0.046	0.067
700	0.043	0.056	0.046	0.067

[truncated: 7 more sheets: Figure 5c, Figure 5d, Figure 5e, Figure 5f, Figure S2, Figure S3, Supplementary Table 1]
